# Supplementary material for: Immune-Genomic Evolution in AML Spontaneous Remission: A 66-Patient Pooled Analysis and Longitudinal Clonal Tracking
Source: Cancers (Basel). 2026 Apr 28;18(9):1398. doi: 10.3390/cancers18091398 (PMC13162684; doi:10.3390/cancers18091398)
Supplement: Supplementary file 1 [file cancers-18-01398-s001.zip]

Archive with 1 entries (1 files):
- cancers-4230093-supplementary.pdf
